# Supplementary material for: Birth Defects Associated with Prenatal Alcohol Exposure—A Review
Source: Children (Basel). 2023 Apr 29;10(5):811. doi: 10.3390/children10050811 (PMC10217313; doi:10.3390/children10050811)
Supplement: Supplementary file 1 [file children-10-00811-s001.zip]

Archive with 1 entries (1 files):
- children-2354967-supplementary.pdf
